# Supplementary material for: Evaluation of Antiviral Activity of Ivermectin against Infectious Bovine Rhinotracheitis Virus in Rabbit Model
Source: Animals (Basel). 2023 Oct 10;13(20):3164. doi: 10.3390/ani13203164 (PMC10603647; doi:10.3390/ani13203164)
Supplement: Supplementary file 1 [file animals-13-03164-s001.zip]

Archive with 1 entries (1 files):
- animals-2601561-supplementary.pdf
